# Supplementary material for: Advancing the Potential of Ostericum palustre (Besser) Besser (Synonym Angelica pancicii Vandas ex. Velen.) of Bulgarian Origin as a Source of Bioactive Compounds: Metabolite Profiling and Pharmacological Activity
Source: Plants (Basel). 2026 Apr 10;15(8):1172. doi: 10.3390/plants15081172 (PMC13120622; doi:10.3390/plants15081172)
Supplement: Supplementary file 1 [file plants-15-01172-s001.zip]

Archive with 3 entries (2 files):
- plants-4219918-supplementary/
- plants-4219918-supplementary/Suppl_Mat rev.pdf
- plants-4219918-supplementary/Table S1.MS_MS data.xlsx
