# Supplementary material for: Advancing the Potential of Ostericum palustre (Besser) Besser (Synonym Angelica pancicii Vandas ex. Velen.) of Bulgarian Origin as a Source of Bioactive Compounds: Metabolite Profiling and Pharmacological Activity
Source: Plants (Basel). 2026 Apr 10;15(8):1172. doi: 10.3390/plants15081172 (PMC13120622; doi:10.3390/plants15081172)
Supplement: Supplementary file 1 [file plants-15-01172-s001.zip › plants-4219918-supplementary/Table S1.MS_MS data.xlsx]

## Sheet: Sheet1
SIMPLE COUMARINS
Compound 1 - dihydroxycoumarin-hexoside			Compound 2 - Hydroxy-(trihydroxypentanyl)-coumarin 1			Compound 3 - umbelliferone				Compound 4 - Hydroxy-(trihydroxypentanyl)-coumarin 2		Compound 5 - dihydroxycoumarin			Compound 6 - Hydroxy-(trihydroxypentanyl)-coumarin 3			Compound 7 - Hydroxy-dimethoxycoumarin 1			Compound 8- Hydroxy-dimethoxycoumarin 2			Compound 9 - scopoletin
m/z	Intensity	Relative	m/z	Intensity	Relative	m/z	Intensity	Relative	m/z	Intensity	Relative	m/z	Intensity	Relative	m/z	Intensity	Relative	m/z	Intensity	Relative	m/z	Intensity	Relative	m/z	Intensity	Relative
53.0396	11602.1	0.21	91.0547	89899.0	1.19	53.0395	60295.6	2.04	103.0546	10704.1	1.68	58.0660	11847.8	1.43	55.0188	368777.6	26.89	78.0473	268541.0	1.27	78.0470	121999.4	1.58	59.0500	38325.0	0.85
68.9403	13988.7	0.26	103.0547	143796.1	1.91	79.0550	190802.1	6.45	147.0445	17401.4	2.73	59.0499	13103.9	1.58	147.0806	37314.8	2.72	79.0548	195345.3	0.92	106.0415	89599.2	1.16	91.0550	40037.3	0.89
69.0342	52036.3	0.95	119.0496	89520.3	1.19	85.0290	41167.3	1.39	171.0807	9286.7	1.46	88.0220	19626.2	2.36	149.0232	31712.2	2.31	105.0338	136334.4	0.64	107.0496	73434.0	0.95	105.0339	36024.9	0.80
81.0341	26439.0	0.48	131.0493	98861.9	1.31	89.0392	1128906.9	38.18	175.0390	89058.3	13.99	89.0392	14519.9	1.75	161.0595	40683.3	2.97	106.0418	254433.3	1.20	134.0363	211199.0	2.73	105.0703	35885.9	0.80
85.0290	110370.4	2.02	147.0439	226444.9	3.01	90.0425	56822.9	1.92	176.0466	67229.1	10.56	91.0548	35765.3	4.31	161.0961	63278.0	4.61	107.0495	1705389.3	8.03	135.0440	337709.9	4.37	122.0364	149253.6	3.32
97.0290	33188.4	0.61	148.0522	89895.8	1.19	91.0547	40256.1	1.36	177.0544	26523.2	4.17	105.0341	26157.9	3.15	163.0389	446135.2	32.53	134.0363	599247.6	2.82	162.0311	823166.9	10.64	133.0284	1053113.5	23.45
105.0339	32311.9	0.59	175.0389	1087556.4	14.45	103.0395	59311.1	2.01	187.0388	21990.0	3.45	119.0492	46614.3	5.62	175.0754	273552.2	19.95	135.0443	593790.7	2.80	163.0390	293099.1	3.79	133.1012	65612.8	1.46
109.0290	24661.1	0.45	176.0468	837297.4	11.13	103.0546	255088.8	8.63	189.0544	12535.7	1.97	123.0442	209312.8	25.22	189.0915	54386.8	3.97	162.0311	2377364.3	11.20	179.0336	330661.4	4.28	134.0312	41749.3	0.93
123.0442	507047.7	9.30	177.0544	221278.2	2.94	107.0496	266595.5	9.02	203.0694	25131.8	3.95	133.0285	122802.5	14.80	191.0339	680995.4	49.66	163.0390	830014.6	3.91	190.0260	907435.6	11.73	135.0806	36678.3	0.82
133.0284	401255.8	7.36	187.0389	274806.2	3.65	117.0338	904659.1	30.59	205.0494	82485.9	12.96	133.1008	8659.8	1.04	192.0373	30592.3	2.23	179.0339	596846.9	2.81	193.0130	131949.8	1.71	137.0597	306413.0	6.82
134.0316	14128.7	0.26	189.0547	141278.3	1.88	118.0372	50791.4	1.72	217.0856	53977.4	8.48	135.0441	16228.6	1.96	203.0700	89719.3	6.54	190.0260	1952073.0	9.20	194.0213	131777.3	1.70	147.1168	36572.3	0.81
135.0442	76425.0	1.40	203.0701	295930.7	3.93	127.0391	33182.8	1.12	233.0806	51666.7	8.12	146.0320	10878.4	1.31	209.0444	803999.3	58.63	191.0312	164109.3	0.77	204.1834	138326.3	1.79	149.0599	59641.6	1.33
145.0495	13630.8	0.25	205.0494	962541.9	12.79	131.0493	409944.1	13.86	245.0807	205171.1	32.23	147.0440	10903.5	1.31	210.0478	32890.8	2.40	193.0133	257435.4	1.21	205.0498	89742.0	1.16	150.0311	99938.8	2.23
151.0391	141347.6	2.59	217.0856	634062.2	8.43	135.0441	1749747.8	59.17	246.0835	16641.2	2.61	150.0910	9525.5	1.15	217.0859	283555.8	20.68	194.0206	326597.8	1.54	207.0287	520040.5	6.73	165.0547	97036.5	2.16
179.0338	5454941.0	100.00	233.0807	680009.6	9.04	136.0476	88189.1	2.98	249.0388	17686.7	2.78	151.0389	41938.0	5.05	221.0806	163439.6	11.92	195.0660	206095.5	0.97	208.0365	764330.8	9.88	175.1115	32995.7	0.73
180.0371	273262.9	5.01	245.0806	2319139.3	30.82	145.0284	1114277.1	37.68	263.0913	103915.0	16.33	178.1227	92895.0	11.19	245.0807	434406.0	31.68	207.0288	1217648.3	5.74	222.1932	173828.2	2.25	178.0260	643375.9	14.33
341.0863	501655.4	9.20	246.0843	143293.0	1.90	146.0318	70281.5	2.38	266.9990	10879.4	1.71	179.0338	829864.0	100.00	263.0914	347189.4	25.32	208.0365	1394584.3	6.57	223.0600	7732914.0	100.00	179.0290	36836.2	0.82
341.2653	294805.9	5.40	263.0910	1136165.4	15.10	163.0390	2957015.3	100.00	281.1016	636506.9	100.00	179.1066	9087.1	1.10	281.1018	1371272.0	100.00	223.0600	21226464.0	100.00	224.0630	377139.0	4.88	193.0495	4490799.0	100.00
342.0900	59092.3	1.08	281.1015	7524885.0	100.00	163.0751	192115.6	6.50	282.1044	45864.8	7.21	179.1262	18599.2	2.24	282.1057	84107.9	6.13	224.0633	1083426.3	5.10	225.0428	331905.8	4.29	194.0529	267166.7	5.95
342.2712	13854.3	0.25	282.1050	478559.4	6.36	164.0425	180082.9	6.09	299.0615	73776.5	11.59	180.0373	46724.2	5.63	299.0618	68078.4	4.96	225.0430	409005.4	1.93	227.0220	93221.9	1.21	194.1172	29724.2	0.66
Compound 10 - Hydroxy-dimethoxycoumarin 3			Compound 11 - osthenol-hexoside			Compound 12 - Angelol isomers (A, B, D, G, K) 1			Compound 13 - Angelol isomers (A, B, D, G, K) 2			Compound 14 - Angelol isomers (A, B, D, G, K) 3			Compound 15 - Angelol isomers (C, E, F, H, I) 1			Compound 16 - Angelol isomers (A, B, D, G, K) 4			Compound 17 - Angelol isomers (A, B, D, G, K) 5			Compound 16 - Angelol isomers (A, B, D, G, K) 6
m/z	Intensity	Relative	m/z	Intensity	Relative	m/z	Intensity	Relative	m/z	Intensity	Relative	m/z	Intensity	Relative	m/z	Intensity	Relative	m/z	Intensity	Relative	m/z	Intensity	Relative	m/z	Intensity	Relative
78.0471	109005.3	1.21	68.9980	30629.2	0.93	55.0552	898561.6	2.02	55.0551	410625.5	4.53	55.0552	3290488.8		57.0708	4969862.0	1.81	55.0551	72470.6	1.73	118.0867	5826885.5	12.37	55.0552	2291318.8	3.57
79.0549	139690.0	1.55	69.9410	8571.1	0.26	83.0498	1738692.6	3.91	59.0500	128624.6	1.42	83.0498	6597013.5	2.94	104.0625	4077232.8	1.49	83.0499	110968.2	2.64	201.1642	8349948.5	17.73	59.0501	1006484.8	1.57
106.0417	112996.4	1.26	79.0549	13495.9	0.41	104.0625	408862.1	0.92	83.0498	490791.5	5.42	104.0625	3686844.3	1.64	121.0649	3153903.5	1.15	104.0625	39076.0	0.93	203.1797	37511376.0	79.66	83.0499	2426487.5	3.78
107.0496	745847.3	8.29	83.0498	8633.4	0.26	131.0492	539168.2	1.21	131.0493	185028.4	2.04	121.0650	2534412.3	1.13	131.0491	4639178.0	1.69	131.0491	52397.0	1.25	204.1831	6095544.5	12.94	131.0494	1223579.1	1.91
134.0363	299590.2	3.33	85.0290	11936.5	0.36	147.0440	752581.4	1.69	135.0806	127531.4	1.41	131.0496	3347786.8	1.49	147.0441	4007949.5	1.46	147.0441	35403.9	0.84	217.0499	25401506.0	53.94	135.0806	929394.4	1.45
135.0442	244395.5	2.72	91.0549	38974.7	1.18	160.0523	790939.1	1.78	161.0596	264883.5	2.92	147.0440	4160740.8	1.86	160.0520	3956713.3	1.44	160.0517	43576.9	1.04	219.0655	6484274.5	13.77	161.0601	1466966.9	2.29
162.0312	1057425.6	11.75	103.0546	101420.8	3.08	175.0390	4988192.5	11.22	175.0389	124974.1	1.38	160.0521	3819554.3	1.70	175.0390	29133796.0	10.62	175.0390	316729.2	7.54	219.1746	17857940.0	37.92	163.0753	683289.7	1.06
163.0389	378262.9	4.20	107.0495	29474.6	0.89	176.0435	365491.1	0.82	176.0470	102439.9	1.13	175.0390	27921128.0	12.46	177.0548	3226373.8	1.18	177.0547	40146.4	0.96	221.1902	6897510.0	14.65	176.0475	912757.8	1.42
179.0337	276232.5	3.07	119.0494	91562.4	2.78	177.0547	408013.9	0.92	187.0388	302780.6	3.34	177.0544	3716290.8	1.66	178.0258	2651184.5	0.97	191.0339	687923.0	16.38	227.1756	6179086.0	13.12	187.0389	2044350.9	3.19
180.0412	84822.0	0.94	127.0391	25169.9	0.76	178.0261	551509.7	1.24	189.0544	192833.7	2.13	178.0262	3165217.3	1.41	191.0338	67546896.0	24.62	192.0396	53228.3	1.27	237.1852	12330750.0	26.18	189.0544	708895.5	1.10
190.0261	954059.1	10.60	147.0439	80603.4	2.45	191.0339	10792874.0	24.28	190.0619	142356.7	1.57	191.0338	66676904.0	29.75	192.0392	5315512.5	1.94	203.0340	114190.3	2.72	247.0603	47091336.0	100.00	190.0621	665117.9	1.04
191.0329	71681.1	0.80	175.0390	1215517.9	36.91	192.0385	1014860.8	2.28	191.0336	154965.6	1.71	192.0389	4999012.0	2.23	203.0337	2546456.5	0.93	205.0496	289036.4	6.88	248.0636	6490624.0	13.78	191.0335	518923.7	0.81
193.0133	142296.0	1.58	176.0454	114300.6	3.47	203.0337	482078.6	1.08	191.0702	201699.6	2.23	203.0341	2955420.3	1.32	205.0495	20060826.0	7.31	206.0573	87202.1	2.08	287.0915	9443627.0	20.05	191.0704	1485366.4	2.31
194.0210	200725.0	2.23	189.0546	12599.0	0.38	205.0495	3177126.5	7.15	205.0495	1352941.0	14.94	205.0496	18920818.0	8.44	206.0570	10223672.0	3.73	213.0547	39253.5	0.93	305.1021	28221244.0	59.93	205.0495	6556495.0	10.22
207.0289	556443.1	6.18	191.0339	65503.6	1.99	206.0569	1204217.1	2.71	219.0651	2194426.3	24.23	206.0570	8388895.0	3.74	207.0287	2978048.5	1.09	219.0650	214478.7	5.11	306.1055	5016960.5	10.65	219.0651	23038632.0	35.91
208.0366	632798.4	7.03	205.0494	11270.6	0.34	207.0290	408699.9	0.92	220.0682	122494.3	1.35	207.0290	2594741.3	1.16	219.0649	11504881.0	4.19	227.0700	98842.5	2.35	347.1128	5382447.0	11.43	220.0689	1305451.4	2.03
223.0600	9000902.0	100.00	231.1014	3293586.0	100.00	219.0653	757957.6	1.70	231.1014	130602.5	1.44	219.0646	3884943.3	1.73	259.0968	2645134.8	0.96	241.0859	33984.0	0.81	359.1490	8772373.0	18.63	231.1014	5755787.0	8.97
224.0634	584765.9	6.50	232.1049	281032.1	8.53	259.0969	378998.1	0.85	277.1070	212144.8	2.34	231.1010	2266505.3	1.01	277.1065	2665006.3	0.97	259.0964	407189.8	9.70	377.1595	40562096.0	86.13	277.1065	1098702.3	1.71
225.0429	325255.3	3.61	393.1539	321761.3	9.77	377.1590	44458356.0	100.00	377.1590	9057235.0	100.00	377.1590	224155936.0	100.00	379.1745	274402240.0	100.00	377.1590	4199190.5	100.00	378.1629	8974866.0	19.06	377.1589	64163468.0	100.00
227.0220	82648.2	0.92	394.1558	43161.1	1.31	378.1624	4932558.0	11.09	378.1624	1067979.5	11.79	378.1624	33649088.0	15.01	380.1777	29738806.0	10.84	378.1624	528021.1	12.57	379.1751	15294258.0	32.48	378.1624	6787973.0	10.58
Compound 19 - Angelol isomers (C, E, F, H, I) 2			Compound 20 -Angelol isomers (C, E, F, H, I) 3			Compound 21 - Methoxy-(epoxy-pentanyl )-coumarin			Compound 22 - Hydroxy-prenylcoumarin 1			Compound 23 - Coumarin			Compound 24 - Hydroxy-prenylcoumarin 2			Compound 25 - Methylbutenyl-hydroxymethylbutenylcoumarin			Compound 26 - pentenyl-scopoletin			Compound 27 - Methoxy-prenylcoumarin (osthol)
m/z	Intensity	Relative	m/z	Intensity	Relative	m/z	Intensity	Relative	m/z	Intensity	Relative	m/z	Intensity	Relative	m/z	Intensity	Relative	m/z	Intensity	Relative	m/z	Intensity	Relative	m/z	Intensity	Relative
57.0708	4401442.0	3.39	57.0708	2658880.0	2.43	91.0548	1281225.4	1.82	52.1904	235453.9	0.14	55.0552	5586.4	0.24	68.4595	2997374.0	0.88	55.0551	86101208.0	19.79	53.0031	61521.4	0.26	53.0031	725903.1	1.15
59.0500	1414836.9	1.09	131.0492	1771476.6	1.62	103.0547	610657.5	0.87	52.5663	174552.8	0.10	60.0816	8918.8	0.38	68.4636	2591202.5	0.76	83.0498	162971856.0	37.45	53.0394	65420.0	0.27	69.0707	7903894.5	12.55
131.0491	2092061.5	1.61	161.0601	1748530.0	1.60	105.0705	1019645.9	1.45	59.1277	182383.0	0.11	65.0394	147998.2	6.37	68.9979	14969179.0	4.41	121.0649	10215448.0	2.35	69.0706	1115763.8	4.63	70.0739	165654.4	0.26
135.0807	1414603.5	1.09	175.0390	4540239.0	4.14	115.0546	1167813.1	1.66	65.0395	383234.9	0.22	67.0188	5551.1	0.24	69.0707	1526303.9	0.45	131.0492	6219587.0	1.43	69.6801	56626.7	0.24	103.0549	180266.5	0.29
161.0598	2522610.3	1.94	176.0461	1138072.3	1.04	117.0701	1551861.0	2.20	70.0107	304220.2	0.18	68.9980	9321.0	0.40	79.0550	6329991.0	1.87	161.0598	8143676.0	1.87	79.0549	228893.6	0.95	121.0650	697744.4	1.11
175.0390	1624998.4	1.25	187.0388	1710553.0	1.56	131.0494	1376918.8	1.95	91.0548	15423258.0	8.97	69.2065	13009.6	0.56	91.0549	16548693.0	4.88	175.0399	6331069.5	1.45	81.0705	155389.6	0.65	128.0618	195709.3	0.31
176.0466	1765638.3	1.36	191.0338	8856934.0	8.08	133.0647	560799.2	0.80	92.0581	401681.1	0.23	69.2098	8764.5	0.38	97.7528	3622072.5	1.07	187.0389	19105852.0	4.39	91.0548	400818.7	1.66	131.0490	359759.6	0.57
187.0386	3241214.8	2.50	191.0701	1776176.8	1.62	147.0441	875287.7	1.24	97.7593	340516.3	0.20	79.0549	5758.6	0.25	103.0547	26121932.0	7.70	189.0543	11124894.0	2.56	93.0704	151295.2	0.63	133.0643	305241.3	0.48
189.0545	1623205.3	1.25	192.0385	1139646.0	1.04	159.0439	899193.9	1.28	103.0548	908309.6	0.53	91.0548	1205271.6	51.85	107.0496	7537957.0	2.22	199.0754	6134566.0	1.41	106.0421	304134.1	1.26	159.0441	408410.5	0.65
190.0623	1970158.4	1.52	203.0336	1369619.4	1.25	160.0518	591708.6	0.84	106.6218	217733.1	0.13	92.0580	57433.5	2.47	119.0494	24088308.0	7.10	201.0545	11906823.0	2.74	109.0653	698940.9	2.90	175.0390	609844.6	0.97
191.0336	2273822.8	1.75	205.0494	9286393.0	8.48	161.0597	11865983.0	16.84	119.0495	8836231.0	5.14	102.0923	7018.7	0.30	133.0283	1419180.0	0.42	205.0494	123442464.0	28.37	121.0651	803065.1	3.33	177.0547	1948665.9	3.09
191.0706	2411775.5	1.86	206.0560	2319927.0	2.12	162.0634	626005.3	0.89	147.0440	27180024.0	15.80	105.0701	87619.9	3.77	147.0440	19117084.0	5.64	217.0496	6802166.5	1.56	134.0366	153386.7	0.64	187.0388	2673399.5	4.24
205.0496	13218421.0	10.18	219.0650	13716795.0	12.52	175.0390	2325463.3	3.30	148.0475	1114896.5	0.65	119.0494	357199.5	15.37	148.0517	4389582.0	1.29	219.0650	29822680.0	6.85	137.0597	2268991.8	9.42	189.0549	543389.9	0.86
219.0651	28763840.0	22.16	220.0684	1265339.3	1.15	175.0751	473813.0	0.67	175.0390	171987296.0	100.00	119.0858	64450.3	2.77	175.0390	210811168.0	62.17	229.0856	13459941.0	3.09	149.0598	1652845.1	6.86	199.0758	344288.9	0.55
220.0677	2002001.1	1.54	227.0696	1386016.8	1.26	187.0387	704851.6	1.00	176.0422	7963202.0	4.63	120.0529	26134.9	1.12	176.0455	23139032.0	6.82	231.1015	15739248.0	3.62	165.0544	183328.5	0.76	201.0546	638714.5	1.01
231.1015	12601614.0	9.71	231.1015	8058672.0	7.35	189.0546	11146852.0	15.82	182.3518	201055.2	0.12	147.0440	2324570.5	100.00	177.0508	1087677.4	0.32	245.0806	67993208.0	15.63	178.0262	157997.9	0.66	213.0909	519286.7	0.82
277.1066	2180146.5	1.68	259.0962	4619888.0	4.22	190.0623	7634451.0	10.83	185.1528	176292.2	0.10	147.1167	92190.0	3.97	187.0385	4726108.0	1.39	259.0963	60522736.0	13.91	193.0496	24090232.0	100.00	215.0699	545988.8	0.87
378.1614	2191275.5	1.69	378.1629	1446835.1	1.32	203.0702	1783330.3	2.53	189.0544	3129099.5	1.82	148.0474	194063.8	8.35	189.0546	3834290.0	1.13	301.1066	20570258.0	4.73	194.0529	1308741.5	5.43	229.0855	395073.8	0.63
379.1745	129800440.0	100.00	379.1746	109570376.0	100.00	261.1119	70466208.0	100.00	231.1015	19582046.0	11.39	148.0968	41052.4	1.77	231.1015	339095008.0	100.00	359.1483	435154272.0	100.00	261.1104	510250.5	2.12	245.1171	62991220.0	100.00
380.1778	16241388.0	12.51	380.1782	13154017.0	12.01	262.1152	6206875.0	8.81	232.1044	1063820.4	0.62	160.4230	6306.8	0.27	232.1049	33625920.0	9.92	360.1515	42520800.0	9.77	261.2206	75603.0	0.31	246.1205	5913376.0	9.39
compound 28 umbelliprenin
m/z	Intensity	Relative
109.1016	149035.2	8.28
119.0495	105961.2	5.89
121.1018	53185.6	2.95
123.1171	61823.6	3.43
135.1169	52207.3	2.90
137.1325	24290.8	1.35
149.1325	86699.9	4.82
159.0442	34637.4	1.92
163.0390	1426025.5	79.21
164.0426	65965.7	3.66
175.0390	68049.0	3.78
189.0546	156898.4	8.71
190.0616	30498.0	1.69
201.0545	55893.7	3.10
205.1951	126093.8	7.00
213.0545	24781.9	1.38
215.0699	106939.1	5.94
231.1014	28727.7	1.60
367.2264	1800345.4	100.00
368.2299	258801.0	14.38
																					tR3,30C14H17O6
																					m/z	Intensity	Relative
																					91.0548	104359.5	1.33
																					103.0548	157170.4	2.00
																					119.0492	100280.6	1.27
																					131.0493	112571.2	1.43
																					147.0440	264465.3	3.36
																					148.0519	127497.5	1.62
																					175.0389	1273462.5	16.17
																					176.0467	955375.7	12.13
																					177.0544	289371.7	3.67
																					187.0387	379358.5	4.82
																					189.0549	204407.8	2.60
																					203.0704	290907.1	3.69
																					205.0495	1152049.9	14.63
																					217.0857	799594.0	10.15
																					233.0808	716057.2	9.09
																					245.0806	2544973.0	32.32
																					246.0841	202492.0	2.57
																					263.0911	1273310.4	16.17
																					281.1015	7875406.5	100.00
																					282.1051	713733.9	9.06
tR4,21C14H17O6
m/z	Intensity	Relative
103.0548	53285.4	1.84
120.0811	59843.0	2.07
131.0490	39431.1	1.36
147.0440	84895.8	2.93
175.0390	471339.2	16.27
176.0468	326541.5	11.27
177.0543	90658.9	3.13
187.0390	137666.6	4.75
189.0544	67961.3	2.35
203.0702	127115.1	4.39
205.0494	445906.9	15.39
217.0858	305355.4	10.54
233.0807	300728.9	10.38
245.0806	1025515.8	35.39
246.0839	89929.4	3.10
263.0911	502778.0	17.35
264.0933	44992.8	1.55
281.1016	2897674.5	100.00
282.1050	228402.7	7.88
299.0624	68666.6	2.37
				SIMPLE COUM
PYRANOCOUMARINS
tR13,61 decursin/selinidin
m/z	Intensity	Relative
55.0552	266454.6	2.05
83.0498	159928.5	1.23
105.0702	127424.4	0.98
131.0493	244834.3	1.89
145.0650	202193.8	1.56
155.0854	403646.5	3.11
158.0726	226642.7	1.75
170.0730	149230.9	1.15
173.0966	180216.6	1.39
183.0810	210723.8	1.62
185.0600	303803.2	2.34
186.0676	228413.5	1.76
211.0753	438729.0	3.38
213.0544	1502477.5	11.58
214.0620	866380.8	6.68
229.0858	12973272.0	100.00
230.0892	873266.5	6.73
247.0961	163997.2	1.26
329.1381	3013824.5	23.23
330.1407	211380.9	1.63

## Sheet: Sheet2
	FURANOCOUMARINS
Compound 29 - Dihydroxy-dihydrofuranocoumarin 1			Compound 30 - Dihydroxy-dihydrofuranocoumarin 2			Compound 31 -psoralen/angelicin			Compound 32 - Dihydroxy-dihydrofuranocoumarin 3			Compound 33 - marmesin/columbianetin			Compound 34 - psoralen/angelicin			Compound 35 - oxypeucedanin hydrate/heraclenol/aviprin			Compound 36 - marmesin/columbianetin			Compound 37 - oxypeucedanin hydrate/heraclenol/aviprin			Compound 38 - xanthotoxol/bergaptol in leaf and flower
m/z	Intensity	Relative	m/z	Intensity	Relative	m/z	Intensity	Relative	m/z	Intensity	Relative	m/z	Intensity	Relative	m/z	Intensity	Relative	m/z	Intensity	Relative	m/z	Intensity	Relative	m/z	Intensity	Relative	m/z	Intensity	Relative
91.0547	72391.5	1.30	91.0549	202068.4	1.63	51.0242	27680.7	0.07	91.0548	292037.6	1.56	68.9980	58424.8	1.06	69.0343	19678.8	0.65	50.6370	508607.3	0.32	68.9979	516981.0	0.93	55.0552	1001896.3	0.15	65.0394	2357019.0	2.29
147.0439	214165.4	3.85	103.0546	125535.6	1.01	53.0395	39568.7	0.10	103.0546	254945.0	1.36	79.0551	41288.2	0.75	81.0342	8933.2	0.29	55.0550	599235.1	0.37	91.0549	618644.2	1.12	57.0708	18659286.0	2.84	68.9981	475292.2	0.46
147.0803	58443.7	1.05	119.0491	107919.7	0.87	55.6766	27892.3	0.07	119.0858	191732.2	1.02	91.0548	100326.1	1.82	85.0290	16154.5	0.53	57.0709	3310095.0	2.05	103.0546	1089273.8	1.97	59.0500	67404880.0	10.25	89.0391	4763468.0	4.63
148.0519	189583.4	3.41	119.0856	125209.8	1.01	63.0245	25456.7	0.06	131.0491	174939.4	0.93	103.0546	111496.2	2.02	89.0391	17591.3	0.58	58.8274	452868.6	0.28	119.0493	880347.9	1.59	67.0550	1148968.8	0.17	91.0548	4614641.0	4.48
161.0957	65342.8	1.18	128.0622	104165.9	0.84	70.6662	28639.3	0.07	147.0440	442028.3	2.36	119.0495	97487.9	1.77	103.0546	17557.8	0.58	59.0501	16360639.0	10.15	131.0491	382783.8	0.69	69.4416	1829880.9	0.28	93.0340	603899.4	0.59
171.0800	70840.2	1.27	147.0439	286607.7	2.31	77.0397	42050.0	0.11	147.0804	584925.9	3.13	131.0492	53887.0	0.98	115.0546	527706.1	17.37	69.4345	1333922.5	0.83	145.0646	318886.7	0.58	85.0654	9839354.0	1.50	107.0495	238492.9	0.23
175.0390	507367.0	9.13	147.0804	336675.4	2.71	81.2046	26989.3	0.07	159.0803	355347.1	1.90	147.0440	162235.4	2.94	116.0575	30529.7	1.00	85.0656	3128550.0	1.94	147.0440	1154635.0	2.09	91.0548	19524518.0	2.97	117.0336	1551734.5	1.51
176.0468	1024016.6	18.43	159.0803	180474.6	1.45	89.0392	34083.8	0.09	175.0389	2016421.8	10.77	148.0518	58622.8	1.06	117.0334	7144.3	0.24	91.0547	3254436.0	2.02	148.0519	676033.1	1.22	103.0547	10755185.0	1.64	119.0493	3458646.0	3.36
177.0508	77301.1	1.39	175.0392	1307822.4	10.54	98.6840	27402.1	0.07	176.0464	477664.7	2.55	155.0858	50260.4	0.91	131.0493	731726.3	24.08	103.0546	943560.1	0.59	155.0857	728307.7	1.32	119.0493	13176529.0	2.00	132.0207	3566824.3	3.46
189.0545	64163.0	1.15	176.0466	249990.4	2.01	103.0546	153636.7	0.39	187.0389	721117.6	3.85	173.0964	43076.8	0.78	131.0861	16283.3	0.54	106.3108	486691.7	0.30	173.0961	413683.3	0.75	131.0493	58550504.0	8.90	145.0283	1327443.9	1.29
203.0342	67289.9	1.21	187.0392	534546.8	4.31	113.7535	32052.3	0.08	189.0546	387671.8	2.07	175.0390	1145652.8	20.79	132.0527	35920.6	1.18	119.0492	3435638.0	2.13	175.0390	10226915.0	18.49	147.0440	148515616.0	22.58	145.0396	974372.2	0.95
203.0701	238236.6	4.29	189.0547	276343.2	2.23	115.0545	7041611.5	17.69	203.0702	2737319.3	14.63	176.0466	347471.0	6.31	143.0492	280059.4	9.22	131.0491	10313092.0	6.40	176.0468	3372371.0	6.10	148.0473	5618090.0	0.85	147.0440	2115302.3	2.05
205.0491	70978.4	1.28	203.0703	1767259.3	14.24	116.0576	224841.9	0.56	204.0740	195715.2	1.05	189.0546	44751.7	0.81	144.0536	18150.7	0.60	147.0441	29888450.0	18.55	189.0543	561493.3	1.02	159.0440	54103756.0	8.23	160.0155	7590504.5	7.37
217.0859	1576788.1	28.37	205.0495	183212.6	1.48	131.0491	9801858.0	24.62	205.0494	250811.9	1.34	211.0751	68488.9	1.24	145.1012	30800.2	1.01	159.0441	10328153.0	6.41	211.0749	763386.1	1.38	160.0473	1476806.6	0.22	175.0389	17749738.0	17.23
218.0892	74043.6	1.33	217.0862	433697.9	3.49	132.0524	283097.6	0.71	217.0857	638107.2	3.41	213.0546	162626.1	2.95	159.0443	57292.0	1.89	175.0389	2978572.5	1.85	213.0546	1831026.6	3.31	175.0389	13510790.0	2.05	176.0425	808954.1	0.79
227.0702	57571.2	1.04	233.0809	437401.4	3.52	143.0491	3512890.5	8.82	233.0806	655460.9	3.50	214.0620	173637.9	3.15	159.0805	19007.2	0.63	202.0258	725511.1	0.45	214.0619	1461765.0	2.64	202.0273	974360.5	0.15	178.0260	9607752.0	9.33
245.0806	5557192.0	100.00	245.0808	2549717.5	20.55	144.0526	160766.3	0.40	245.0806	3473081.8	18.56	229.0858	824446.6	14.96	186.0553	16423.6	0.54	203.0339	161153584.0	100.00	229.0858	6486794.5	11.73	203.0338	657667584.0	100.00	179.0293	474771.9	0.46
246.0841	403467.8	7.26	246.0851	222178.6	1.79	159.0440	672258.2	1.69	246.0840	218546.7	1.17	230.0891	61140.4	1.11	187.0390	3038735.0	100.00	204.0373	10181053.0	6.32	230.0906	425772.5	0.77	204.0372	26608050.0	4.05	203.0338	102987360.0	100.00
263.0912	4081632.8	73.45	263.0913	12410400.0	100.00	187.0388	39815416.0	100.00	263.0911	18714498.0	100.00	247.0963	5509508.0	100.00	187.1475	34380.2	1.13	305.1018	145857664.0	90.51	247.0963	55302184.0	100.00	305.1017	540886144.0	82.24	204.0372	5961981.5	5.79
264.0943	247128.0	4.45	264.0947	951782.0	7.67	188.0422	2131723.8	5.35	264.0946	1358747.1	7.26	248.0997	417474.6	7.58	188.0423	203206.0	6.69	306.1054	17706378.0	10.99	248.0997	4529760.5	8.19	306.1052	38419680.0	5.84	206.0205	1110835.6	1.08
Compound 39 - byakangelicin/isobyakangelicin			Compound 40- byakangelicin/isobyakangelicin			Compound 41 - bergapten/xanthotoxin			Compound 42 - pimpinellin/isopimpinellin			Compound 43 - Oxypeucedanin/pangelin/heraclenin/pabulenol/isogosferol/isooxypeucedanin			Compound 44 - Oxypeucedanin/pangelin/heraclenin/pabulenol/isogosferol/isooxypeucedanin			Compound 45 - byakangelicol			Compound 46 - Oxypeucedanin/pangelin/heraclenin/pabulenol/isogosferol/isooxypeucedanin			Compound 47 - ostruthol			Compound 48xanthotoxol/bergaptol
m/z	Intensity	Relative	m/z	Intensity	Relative	m/z	Intensity	Relative	m/z	Intensity	Relative	m/z	Intensity	Relative	m/z	Intensity	Relative	m/z	Intensity	Relative	m/z	Intensity	Relative	m/z	Intensity	Relative	m/z	Intensity	Relative
57.0708	159853.0	8.30	53.0032	29591.3	1.40	69.3913	348178.9	0.25	50.6391	23511.3	0.15	59.0500	3865906.3	86.05	57.0708	703740.6	1.77	65.0394	3947972.5	3.31	53.0031	55177844.0	2.00	53.0395	98721.6	0.53	53.0395	6027504.0	0.38
59.0500	332952.4	17.29	57.0708	160704.7	7.60	91.0546	649128.8	0.48	69.8443	49271.2	0.31	129.0700	77075.6	1.72	68.9453	227026.5	0.57	67.0550	18772626.0	15.73	55.0551	11203260.0	0.41	55.0551	8692574.0	46.30	65.0396	4749960.5	0.30
85.0654	228656.5	11.87	59.0500	373060.4	17.64	115.0548	2814196.3	2.06	95.0133	127931.9	0.80	131.0491	154174.0	3.43	85.0654	93045.9	0.23	85.0654	17407428.0	14.58	57.0708	386027200.0	13.99	56.0585	216224.8	1.15	69.5696	1855089.3	0.12
91.0546	20942.2	1.09	67.0550	23272.9	1.10	117.0701	405052.0	0.30	105.0336	36036.7	0.22	147.0439	257126.5	5.72	91.0547	1483025.3	3.73	91.0548	2675107.0	2.24	59.0500	764139072.0	27.70	57.0708	70735.8	0.38	77.0394	5026737.5	0.32
162.0313	21041.1	1.09	85.0654	245756.9	11.62	118.0417	1154638.9	0.85	105.6555	31245.0	0.19	159.0439	137922.7	3.07	103.0546	1021036.1	2.57	162.0311	1980848.5	1.66	67.0550	36567924.0	1.33	67.0550	202746.3	1.08	91.0548	47855972.0	3.04
163.0395	32891.4	1.71	163.0389	36349.7	1.72	131.0490	1721480.4	1.26	133.0281	39085.7	0.24	173.0599	103582.0	2.31	119.0494	1044345.0	2.63	175.0389	15959733.0	13.37	85.0654	550259520.0	19.94	83.0498	18772584.0	100.00	103.0546	19554498.0	1.24
173.0234	39102.0	2.03	173.0235	44497.5	2.10	145.0648	316752.5	0.23	161.0234	247616.8	1.54	187.0388	536977.3	11.95	131.0492	4128853.5	10.39	188.0104	5668710.5	4.75	91.0548	80057224.0	2.90	84.0533	301847.6	1.61	105.0339	4234901.0	0.27
175.0390	26187.3	1.36	175.0389	26479.9	1.25	146.0361	1109763.9	0.81	163.9930	22965.2	0.14	201.0546	368407.1	8.20	132.0527	98548.9	0.25	203.0338	9116219.0	7.64	103.0546	39652888.0	1.44	85.0655	512393.8	2.73	119.0494	11301114.0	0.72
190.0263	121757.9	6.32	190.0261	141102.1	6.67	158.0363	829413.2	0.61	188.0475	25843.0	0.16	202.0257	73132.3	1.63	147.0440	10271674.0	25.85	215.0339	3798858.3	3.18	118.0415	7760612.0	0.28	101.0602	437924.1	2.33	129.0336	32182492.0	2.05
191.0337	232157.1	12.06	191.0337	216813.9	10.25	161.0596	979288.4	0.72	189.0183	1008760.2	6.29	203.0339	873058.7	19.43	148.0475	304246.8	0.77	217.0128	3648099.3	3.06	119.0493	45061600.0	1.63	167.1066	1616778.6	8.61	131.0492	109910000.0	6.99
205.0495	79970.9	4.15	205.0498	81480.1	3.85	173.0597	2462724.5	1.80	190.0212	46134.4	0.29	211.0392	130265.7	2.90	159.0439	2784401.5	7.01	218.0208	23900198.0	20.02	131.0492	203659872.0	7.38	185.1171	11752902.0	62.61	132.0526	4080525.8	0.26
218.0209	379778.4	19.72	218.0209	417260.7	19.73	174.0311	11833607.0	8.66	217.0131	9263623.0	57.78	229.0494	1451528.3	32.31	160.0465	75997.2	0.19	230.0212	3181570.3	2.67	147.0440	522145504.0	18.93	186.1206	600314.3	3.20	147.0440	582310912.0	37.03
219.0285	355430.3	18.46	219.0286	406350.3	19.21	174.6491	202727.9	0.15	218.0166	648290.6	4.04	230.0532	81328.9	1.81	175.0388	876658.6	2.21	231.0287	63323160.0	53.05	159.0440	166835808.0	6.05	203.0343	193126.3	1.03	148.0473	27174722.0	1.73
220.0318	22057.1	1.15	220.0324	25605.9	1.21	175.0350	367439.5	0.27	232.0365	3832198.0	23.90	239.0332	305650.1	6.80	176.5867	71754.4	0.18	232.0324	5438422.5	4.56	174.0312	47398528.0	1.72	269.0796	79333.1	0.42	157.0284	9445645.0	0.60
233.0443	905543.6	47.02	233.0444	961523.8	45.46	178.0258	369126.2	0.27	233.0400	262357.0	1.64	253.0497	75410.6	1.68	202.0265	428127.3	1.08	233.0443	119375720.0	100.00	175.0389	41867284.0	1.52	287.0917	159749.3	0.85	159.0441	36326964.0	2.31
234.0476	62355.2	3.24	234.0479	48905.1	2.31	179.2222	213979.0	0.16	235.0239	96131.0	0.60	254.0567	58482.0	1.30	203.0338	39733656.0	100.00	234.0474	7108601.0	5.95	201.0184	26533888.0	0.96	305.1023	91366.4	0.49	175.0390	122028376.0	7.76
251.0549	223522.3	11.61	251.0545	231489.2	10.94	202.0260	50417384.0	36.92	247.0600	16031708.0	100.00	269.0806	1072874.1	23.88	204.0371	1972447.9	4.96	245.0434	2473941.3	2.07	202.0260	187257680.0	6.79	369.1328	1080081.4	5.75	176.0424	4467444.0	0.28
303.0871	28493.8	1.48	303.0871	34274.0	1.62	203.0293	2534174.8	1.86	248.0633	1288022.4	8.03	270.0839	97101.7	2.16	204.0545	104393.2	0.26	249.0396	2007948.8	1.68	203.0338	2758929920.0	100.00	370.1388	71007.4	0.38	185.0232	7063132.5	0.45
335.1122	1925759.8	100.00	335.1122	2115081.3	100.00	217.0495	136570912.0	100.00	254.0760	25341.7	0.16	287.0910	4492769.0	100.00	287.0910	22328292.0	56.19	273.0758	3489230.3	2.92	215.0332	7886253.5	0.29	387.1431	4223364.0	22.50	203.0338	1572366464.0	100.00
336.1158	172375.6	8.95	336.1156	191327.4	9.05	218.0530	5927178.0	4.34	268.3438	25603.8	0.16	288.0950	362693.3	8.07	288.0943	2507970.5	6.31	317.1020	16139928.0	13.52	287.0910	2269302528.0	82.25	388.1448	485888.2	2.59	204.0371	44799592.0	2.85
Compound 49 - imperatorin/isoimperatorin			Compound 50 - phellopterin/knidilin			Compound 51 - hydroxyxanthotoxin			Compound 52 - phellopterin/knidilin			Compound 53 - xanthotoxol/bergaptol			Compound 54 - imperatorin/isoimperatorin			compound 55 - angeloylpangelin
m/z	Intensity	Relative	m/z	Intensity	Relative	m/z	Intensity	Relative	m/z	Intensity	Relative	m/z	Intensity	Relative	m/z	Intensity	Relative	m/z	Intensity	Relative
53.0031	4789222.5	1.99	53.0032	6309581.0	1.97	70.0485	234422.3	0.28	69.0707	1062463.0	5.32	53.0395	10035614.0	0.32	53.0033	1376394.0	0.17	53.0395	18009.3	0.93
68.9488	828271.8	0.34	69.0706	78752816.0	24.59	78.0469	997809.6	1.17	121.0646	168352.7	0.84	65.0394	10953884.0	0.35	69.0707	44062964.0	5.30	55.0551	879275.9	45.33
68.9525	1375284.1	0.57	134.0366	7227482.0	2.26	103.0544	197952.5	0.23	134.0364	384031.5	1.92	68.9574	2693961.8	0.09	69.2133	2887859.0	0.35	56.0585	19002.2	0.98
69.0707	54568832.0	22.65	159.0444	5407745.0	1.69	106.0416	1478550.8	1.74	145.0288	298330.8	1.49	77.0395	1204964.9	0.04	69.2168	1227758.5	0.15	69.1986	10745.0	0.55
70.0739	910116.4	0.38	162.0312	16191446.0	5.06	134.0364	4755977.0	5.58	161.0235	227884.0	1.14	91.0548	219281200.0	6.95	91.0548	30801668.0	3.71	83.0498	1939606.3	100.00
91.0549	3125367.3	1.30	173.0233	3886518.3	1.21	147.0441	737003.8	0.87	162.0309	1036252.1	5.18	92.0582	2314072.3	0.07	91.0602	1412285.9	0.17	84.0531	56789.2	2.93
103.0547	2636271.3	1.09	187.0391	3944467.0	1.23	159.0441	227646.4	0.27	173.0233	3457492.3	17.30	102.0468	2288451.0	0.07	97.7595	1611608.9	0.19	97.7521	8814.0	0.45
129.0337	3520287.8	1.46	189.0180	3796754.8	1.19	161.0234	669743.8	0.79	174.0278	164265.0	0.82	103.0546	61900304.0	1.96	103.0547	11393224.0	1.37	145.0281	14243.3	0.73
131.0493	16046983.0	6.66	190.0260	7292020.0	2.28	162.0311	6680876.5	7.84	177.0548	173020.0	0.87	119.0494	95872760.0	3.04	119.0493	14012743.0	1.69	167.1066	1486039.1	76.62
147.0440	72240488.0	29.98	202.0269	5593677.5	1.75	163.0351	185304.7	0.22	190.0255	416444.5	2.08	131.0492	252474144.0	8.00	131.0493	57247372.0	6.89	168.1101	77979.6	4.02
148.0480	3414083.0	1.42	215.0336	17567120.0	5.49	172.0145	889190.0	1.04	205.0494	88400.9	0.44	132.0528	4080485.8	0.13	132.0525	4228943.0	0.51	173.0230	15054.6	0.78
157.0286	4824154.0	2.00	217.0131	18517730.0	5.78	173.0233	2057998.5	2.42	217.0129	733403.6	3.67	147.0440	716197056.0	22.69	147.0441	142202256.0	17.11	193.0506	7647.6	0.39
159.0436	4773768.5	1.98	218.0209	112977184.0	35.28	174.0286	208297.2	0.24	218.0209	2885804.5	14.44	148.0478	10729618.0	0.34	148.0477	8839318.0	1.06	201.0180	59912.9	3.09
175.0390	15930154.0	6.61	219.0240	4365302.0	1.36	177.0544	323770.7	0.38	219.0237	174611.0	0.87	157.0287	2138759.3	0.07	159.0441	35216772.0	4.24	203.0336	16440.2	0.85
185.0233	4015870.8	1.67	230.0210	16579309.0	5.18	190.0260	2483253.3	2.91	232.0368	426812.6	2.14	159.0440	191354576.0	6.06	160.0470	3435296.0	0.41	241.0853	8883.5	0.46
203.0338	240968416.0	100.00	231.0287	8780178.0	2.74	204.0053	284851.4	0.33	233.0443	19988842.0	100.00	160.0471	3779668.8	0.12	175.0390	8259834.5	0.99	269.0803	130222.1	6.71
204.0372	15016966.0	6.23	233.0443	320235648.0	100.00	218.0208	41048224.0	48.18	234.0477	814919.3	4.08	175.0390	54087396.0	1.71	203.0339	830938112.0	100.00	369.1329	99356.0	5.12
215.0334	5337360.0	2.21	234.0478	23944160.0	7.48	219.0239	2005905.3	2.35	282.2288	95395.0	0.48	202.0261	5042300.0	0.16	204.0373	41593028.0	5.01	369.2410	24310.9	1.25
229.0496	1614825.0	0.67	245.0442	19653036.0	6.14	233.0443	85201448.0	100.00	300.2398	162987.6	0.82	203.0338	3156362496.0	100.00	215.0342	4619474.0	0.56	369.2969	23143.6	1.19
271.0967	3449043.8	1.43	301.1073	7258328.0	2.27	234.0478	3436652.8	4.03	301.1065	368319.7	1.84	204.0372	46997708.0	1.49	271.0964	4649156.5	0.56	370.1348	6996.6	0.36

## Sheet: Sheet3
ACYLQUINIC ACIDS
Compound 56 - Neochlorogenic acid			Compound 57 chrogenic acid			Compound 58 - 4-caffeoylquinic acid -			Compound 59 - 3-feruloylquinic acid			compound 60 - 5-caffeoylquinic acid isomer			compound 61 - 5-p-coumaroylquinic acid 1			Compound 62 - 5-feruloylquinic acid 1			Compound 63 - 5-p-coumaroylquinic acid 2
m/z	Intensity	Relative	m/z	Intensity	Relative	m/z	Intensity	Relative	m/z	Intensity	Relative	m/z	Intensity	Relative	m/z	Intensity	Relative	m/z	Intensity	Relative	m/z	Intensity	Relative
71.0119	17805.3	1.10	59.0122	149372.4	0.18	67.0172	143611.1	3.79	70.0292	1832.1	0.61	59.0122	98058.0	0.74	59.0122	68403.7	0.52	60.9915	321326.2	1.77	59.0121	129557.6	0.75
85.0279	135882.3	8.40	71.0121	288252.8	0.36	69.1807	57445.1	1.52	83.0486	2780.0	0.93	68.6399	38685.2	0.29	60.9914	137214.0	1.05	67.0173	811243.1	4.48	67.0172	133287.4	0.77
87.0072	23224.5	1.44	83.0486	153423.9	0.19	71.0120	95010.3	2.51	85.0278	1567.0	0.52	68.6437	53646.3	0.40	67.0173	397563.6	3.03	69.0327	246244.6	1.36	71.0120	147723.9	0.86
93.0331	66750.7	4.13	85.0279	4225602.5	5.22	85.0279	254788.9	6.72	89.0380	4318.3	1.45	71.0120	109410.8	0.82	68.7257	125544.9	0.96	71.0123	333795.4	1.84	81.0329	46351.4	0.27
107.0486	17721.6	1.10	87.0070	861777.0	1.06	93.0330	690850.6	18.22	93.0328	2710.9	0.91	85.0280	1104215.8	8.32	68.7296	73463.7	0.56	81.0329	173921.3	0.96	83.0484	54745.6	0.32
111.0436	27309.7	1.69	93.0330	1216642.0	1.50	97.7402	48768.1	1.29	111.0437	2670.8	0.89	87.0072	210209.5	1.58	69.0329	100318.6	0.76	83.0485	201286.9	1.11	85.0279	1282818.3	7.44
127.0387	36969.0	2.28	109.0282	180543.3	0.22	111.0434	92547.9	2.44	117.0332	17997.4	6.03	93.0330	359399.8	2.71	71.0121	167494.9	1.28	85.0278	1028679.7	5.68	87.0072	353902.0	2.05
133.0282	21344.0	1.32	111.0436	300650.3	0.37	134.0360	127712.9	3.37	123.0440	1476.5	0.49	97.7401	95861.1	0.72	85.0279	597496.3	4.55	87.0071	1333457.3	7.36	93.0330	870311.4	5.05
134.0361	102489.9	6.33	127.0385	784301.8	0.97	135.0438	1686076.8	44.47	134.0360	161461.8	54.06	109.0277	64459.9	0.49	87.0072	587428.7	4.48	93.0330	5455502.0	30.10	97.7472	135680.5	0.79
135.0439	780227.9	48.22	133.0275	253209.8	0.31	136.0468	46726.7	1.23	135.0391	6614.3	2.21	111.0437	121965.6	0.92	93.0330	2336220.0	17.81	97.7402	230078.5	1.27	111.0435	199263.8	1.16
136.0470	35611.3	2.20	135.0440	250777.5	0.31	137.0229	170344.6	4.49	149.0598	11162.1	3.74	127.0387	275965.0	2.08	111.0438	398252.4	3.04	111.0437	684841.9	3.78	119.0488	209864.0	1.22
155.0336	21607.8	1.34	161.0232	1098674.5	1.36	155.0338	186975.7	4.93	155.0341	5984.6	2.00	133.0280	108774.8	0.82	119.0488	794553.9	6.06	117.0329	244635.2	1.35	127.0385	284629.8	1.65
161.0232	58038.9	3.59	173.0451	287092.9	0.35	161.0233	80655.2	2.13	167.0339	10048.2	3.36	135.0437	87212.2	0.66	127.0383	104498.4	0.80	127.0386	261606.1	1.44	145.0283	147080.6	0.85
173.0447	49980.8	3.09	179.0342	282362.1	0.35	173.0445	3791533.3	100.00	173.0444	14694.3	4.92	161.0233	265687.3	2.00	145.0283	130639.9	1.00	134.0359	2396162.0	13.22	163.0390	312042.2	1.81
179.0340	1037938.3	64.15	191.0553	80952720.0	100.00	174.0482	143476.0	3.78	191.0551	9185.9	3.08	173.0447	97206.1	0.73	163.0389	905824.1	6.90	173.0445	2180080.3	12.03	171.0292	54957.9	0.32
180.0376	49142.6	3.04	192.0587	3535445.5	4.37	179.0340	2496695.8	65.85	193.0498	298666.5	100.00	179.0341	106760.9	0.80	173.0445	867814.0	6.61	191.0552	18121590.0	100.00	173.0443	359364.0	2.09
191.0553	1617923.9	100.00	210.0328	140835.2	0.17	180.0373	121831.1	3.21	194.0533	17083.8	5.72	191.0552	13268164.0	100.00	191.0553	13119850.0	100.00	192.0587	740535.1	4.09	191.0552	17233438.0	100.00
192.0585	74040.3	4.58	219.0982	145396.5	0.18	191.0552	1601927.0	42.25	367.1033	64393.1	21.56	192.0584	531664.3	4.01	192.0585	634999.6	4.84	193.0499	980073.4	5.41	192.0587	825644.1	4.79
353.0877	750988.1	46.42	353.0878	4539381.5	5.61	353.0879	1371926.5	36.18	367.1443	2653.0	0.89	353.0881	874461.8	6.59	337.0928	1341048.3	10.22	367.1032	3168675.5	17.49	337.0929	1332615.6	7.73
354.0916	73762.6	4.56	354.0931	533531.9	0.66	354.0895	168223.1	4.44	368.1053	6514.1	2.18	354.0915	110666.9	0.83	338.0958	149824.9	1.14	368.1086	424704.2	2.34	338.0965	142216.4	0.83
Compound 64 - 5-feruloylquinic acid 2			Compound 65 - 3, 4-dicaffeoylquinic acid			Compound 66 - 3, 5-dicaffeoylquinic acid			Compound 67 - 1, 5-dicaffeoylquinic acid			Compound 68 - 4, 5-dicaffeoylquinic acid			Compound 69 - 3-caffeyl-5-p-coumaroylquinic acid			Compound 70 - 3-feruloyl-5-caffeoylquinic acid			Compound 71 - 3-caffeoyl-5-feruloylquinic acid
m/z	Intensity	Relative	m/z	Intensity	Relative	m/z	Intensity	Relative	m/z	Intensity	Relative	m/z	Intensity	Relative	m/z	Intensity	Relative	m/z	Intensity	Relative	m/z	Intensity	Relative
59.0122	13057.2	0.29	67.0172	7450.9	1.95	85.0279	804254.0	7.88	85.0279	39557.5	8.44	67.0175	56039.7	3.60	59.0123	13289.6	4.26	59.0123	4484.2	1.80	71.0121	8843.2	2.05
60.9915	12617.8	0.28	71.0121	7734.2	2.02	87.0069	169976.3	1.66	87.0071	9221.2	1.97	71.0120	51176.8	3.29	71.0121	7959.5	2.55	69.0482	5120.2	2.06	85.0279	25725.6	5.98
67.0172	33875.8	0.74	85.0278	11591.5	3.03	93.0332	421358.0	4.13	93.0330	21186.4	4.52	85.0278	79020.8	5.08	85.0279	18556.4	5.94	85.0278	2974.6	1.19	87.0073	14339.0	3.33
71.0120	39086.5	0.86	93.0331	50709.4	13.25	111.0436	243832.4	2.39	111.0434	9762.5	2.08	93.0330	320156.3	20.57	93.0331	33892.4	10.85	93.0329	5791.7	2.33	93.0331	56469.4	13.12
81.0329	12611.5	0.28	111.0437	14247.0	3.72	127.0383	205378.4	2.01	127.0386	11775.7	2.51	111.0433	61556.9	3.96	111.0436	7858.8	2.52	111.0434	2616.2	1.05	111.0437	12998.2	3.02
83.0485	12122.9	0.27	133.0282	16241.7	4.24	133.0281	149658.5	1.47	133.0284	12261.4	2.62	135.0438	805507.2	51.75	119.0489	13335.1	4.27	117.0329	18955.0	7.61	133.0279	10901.7	2.53
85.0279	341918.5	7.48	134.0361	7677.8	2.01	134.0359	512986.9	5.02	134.0360	19207.1	4.10	137.0231	64203.7	4.13	134.0360	9162.7	2.93	134.0360	175939.4	70.65	134.0358	47537.9	11.05
87.0072	82795.8	1.81	135.0439	158508.3	41.42	135.0438	5245623.0	51.38	135.0438	250542.1	53.44	155.0334	66533.3	4.27	135.0439	109605.2	35.09	135.0398	6502.7	2.61	135.0438	160675.6	37.33
93.0331	216971.9	4.75	137.0234	12984.1	3.39	136.0470	181553.6	1.78	155.0334	7648.2	1.63	161.0232	42987.9	2.76	161.0231	18602.7	5.96	149.0594	6698.4	2.69	161.0234	30371.7	7.06
99.0436	21767.0	0.48	155.0337	24384.6	6.37	155.0334	145247.5	1.42	161.0232	29781.9	6.35	173.0445	1477372.0	94.92	163.0390	26467.5	8.47	155.0339	7089.8	2.85	173.0445	43006.5	9.99
109.0279	31468.5	0.69	161.0232	44306.8	11.58	161.0235	460798.8	4.51	173.0445	36140.3	7.71	174.0478	54127.9	3.48	173.0445	29237.5	9.36	161.0227	2562.8	1.03	179.0340	178817.5	41.55
111.0437	52539.2	1.15	173.0446	205293.7	53.64	173.0444	435679.8	4.27	179.0340	251063.2	53.55	179.0340	1006829.8	64.69	179.0340	120210.5	38.49	173.0446	19061.8	7.65	191.0552	430399.8	100.00
127.0387	69899.4	1.53	179.0340	158628.4	41.45	179.0340	5220892.5	51.14	180.0374	12723.3	2.71	180.0376	41711.7	2.68	191.0553	312319.0	100.00	191.0555	11359.1	4.56	192.0591	16045.1	3.73
134.0361	84293.7	1.84	180.0378	9561.6	2.50	180.0377	229093.0	2.24	191.0553	468801.0	100.00	191.0552	512759.8	32.94	192.0583	13993.1	4.48	193.0497	249018.2	100.00	193.0495	24470.6	5.69
173.0444	89527.1	1.96	191.0552	111272.2	29.08	191.0552	10209236.0	100.00	192.0587	13312.2	2.84	203.0344	56234.8	3.61	337.0929	64548.2	20.67	194.0532	12509.2	5.02	353.0878	193141.3	44.87
191.0552	4569859.5	100.00	323.0561	9233.3	2.41	192.0585	363971.7	3.57	335.0777	7952.3	1.70	317.0681	35237.7	2.26	353.0879	185567.4	59.42	367.1032	209388.7	84.09	354.0907	17237.9	4.01
192.0588	174685.9	3.82	335.0770	19116.2	5.00	353.0878	9977070.0	97.73	353.0878	412594.6	88.01	353.0879	791732.6	50.87	354.0910	17824.0	5.71	368.1058	19174.8	7.70	367.1032	121725.1	28.28
193.0496	63945.6	1.40	353.0874	40690.9	10.63	354.0909	791071.5	7.75	354.0910	33974.8	7.25	354.0919	55687.6	3.58	453.2198	8414.1	2.69	528.1924	2664.2	1.07	368.1059	10956.6	2.55
367.1033	434148.8	9.50	515.1197	382696.1	100.00	515.1194	2045245.8	20.03	515.1192	156747.8	33.44	515.1191	1556428.5	100.00	499.1243	90372.1	28.94	529.1321	24826.0	9.97	529.1348	225634.7	52.42
368.1068	46440.0	1.02	516.1229	49438.3	12.92	516.1229	322600.5	3.16	516.1231	20214.9	4.31	516.1229	213549.2	13.72	500.1279	14545.4	4.66	529.2655	6068.7	2.44	530.1384	42224.3	9.81
Compound 72 - 4-caffeyl-5-p-coumaroylquinic acid			Compound 73 - 4-caffeyl-5-feruloylquinic acid
m/z	Intensity	Relative	m/z	Intensity	Relative
59.0121	7226.5	5.07	59.0122	6205.2	6.24
71.0121	8144.5	5.71	67.0174	5152.5	5.18
85.0278	7221.8	5.07	85.0280	6159.7	6.19
93.0330	38383.3	26.92	93.0331	34291.4	34.48
119.0489	8977.8	6.30	111.0440	6794.1	6.83
135.0438	88959.5	62.39	134.0358	18159.7	18.26
137.0233	8832.8	6.20	135.0440	59960.0	60.29
155.0340	8332.9	5.84	155.0341	5568.3	5.60
161.0231	7698.8	5.40	161.0233	10777.6	10.84
163.0386	12468.7	8.75	167.0346	6182.9	6.22
173.0445	129630.2	90.92	173.0445	97710.0	98.25
174.0481	6500.1	4.56	179.0340	63907.4	64.26
179.0340	89306.1	62.64	191.0553	63663.2	64.01
191.0551	73706.3	51.70	193.0497	23598.7	23.73
337.0929	11376.5	7.98	353.0878	54281.1	54.58
353.0878	66898.0	46.92	354.0930	5327.8	5.36
354.0919	6893.2	4.83	367.1018	9384.8	9.44
455.2293	7246.3	5.08	529.1371	99454.8	100.00
499.1249	142578.5	100.00	529.2549	12687.4	12.76
500.1272	21250.6	14.90	530.1396	17552.5	17.65

## Sheet: Sheet4
Hydroxybenzoic and hydroxycinnamic acids
Compound 74 - protocatechuic acid-hexoside			Compound 75 - protocatechuic acid			Compound 76 - hydroxybensoyl-hexose			Compound 77 p-hydroxyphenylacetic acid-hexoside			Compound 78 - protocatechuic acid-O-pentosylhexoside			Compound 79 - caffeic acid-hexoside 1			Compound 80 - caffeic acid-hexoside 2			Compound 81 - vanillyl-hexose
m/z	Intensity	Relative	m/z	Intensity	Relative	m/z	Intensity	Relative	m/z	Intensity	Relative	m/z	Intensity	Relative	m/z	Intensity	Relative	m/z	Intensity	Relative	m/z	Intensity	Relative
68.8325	10585.2	0.61	64.9971	2335.8	0.27	58.0043	2633.4	4.71	55.0174	10924.9	3.60	69.2182	3203.2	0.78	57.0147	1320.0	0.30	55.0169	1613.3	0.16	58.0043	1283.4	2.36
71.0123	52499.7	3.01	65.0380	2102.2	0.24	59.0123	14100.2	25.21	57.0329	9451.5	3.12	71.0122	16248.8	3.95	63.3265	1237.8	0.28	59.0122	3520.2	0.36	59.0123	9208.4	16.91
85.0279	85172.4	4.89	66.0332	1332.4	0.15	71.0123	18171.3	32.49	59.0123	9249.2	3.05	85.0278	12438.5	3.02	66.1158	1123.8	0.26	61.0948	1608.3	0.16	69.0945	2561.3	4.70
95.0124	55667.6	3.19	69.4496	2651.6	0.31	72.9914	2435.9	4.36	71.0122	186057.2	61.36	89.0224	2687.1	0.65	69.4108	3661.1	0.84	68.8929	3094.9	0.32	69.0980	2241.2	4.12
101.0229	22308.5	1.28	81.0330	17567.6	2.02	85.0277	2006.2	3.59	73.0279	47322.3	15.61	95.0121	7776.3	1.89	70.3337	1503.8	0.34	68.8962	1948.0	0.20	71.0122	10686.2	19.62
108.0202	1519576.9	87.19	82.0283	1826.8	0.21	89.0229	16990.0	30.38	83.0124	11870.4	3.91	99.0070	2794.0	0.68	71.0120	3031.7	0.69	71.0122	2734.7	0.28	85.0280	1489.0	2.73
109.0287	171340.9	9.83	85.0086	1733.9	0.20	93.0331	8509.0	15.21	85.0279	60423.9	19.93	101.0227	6694.7	1.63	75.6343	1265.5	0.29	78.8979	1565.3	0.16	89.0228	10590.5	19.45
113.0228	27143.2	1.56	91.0173	6310.1	0.73	97.7463	1661.4	2.97	95.0122	14528.7	4.79	108.0202	134508.7	32.69	89.0223	1972.7	0.45	89.0226	2004.9	0.20	101.0228	7356.9	13.51
121.0280	8934.1	0.51	108.0202	43480.6	5.01	101.0227	10202.9	18.24	99.0071	23702.7	7.82	109.0278	7839.9	1.91	91.0536	1671.2	0.38	101.8868	1883.4	0.19	113.0230	5314.3	9.76
123.0075	41002.6	2.35	109.0280	868152.7	100.00	113.0229	8458.9	15.12	101.0229	89566.6	29.54	113.0228	6074.4	1.48	107.0481	1491.1	0.34	107.0488	5799.1	0.59	113.3027	1374.6	2.52
151.0388	29389.4	1.69	109.9994	1729.7	0.20	119.0335	6526.9	11.67	106.0408	12112.4	3.99	123.0073	3245.2	0.79	134.0358	7114.9	1.63	117.0330	2338.7	0.24	119.0335	2375.7	4.36
152.0103	1010678.3	57.99	110.0313	51037.1	5.88	121.0278	1775.5	3.17	107.0487	298842.2	98.55	151.0385	5145.1	1.25	135.0438	245268.9	56.10	126.4304	1771.0	0.18	123.0438	2057.3	3.78
153.0182	432779.2	24.83	110.0385	2470.6	0.28	136.0151	1991.6	3.56	108.0202	33421.9	11.02	152.0103	187173.7	45.49	136.0468	12084.4	2.76	134.0360	21656.1	2.21	152.0099	1741.1	3.20
154.0214	18639.0	1.07	123.0436	7960.7	0.92	137.0231	50101.7	89.58	108.0521	12118.7	4.00	153.0145	11475.6	2.79	161.0595	2599.2	0.59	135.0438	979878.7	100.00	158.5420	1359.9	2.50
163.0388	23500.7	1.35	125.0227	2174.5	0.25	149.0230	2424.2	4.33	113.0230	77516.9	25.56	161.0442	8631.6	2.10	179.0340	437169.1	100.00	136.0472	53889.4	5.50	167.0339	29304.1	53.81
165.0183	42072.6	2.41	137.9946	5240.3	0.60	179.0341	25974.4	46.44	138.0301	9817.1	3.24	163.0390	8745.9	2.13	180.0374	23088.5	5.28	137.2901	1600.8	0.16	181.0496	2077.0	3.81
195.0293	8796.2	0.50	152.0342	1505.6	0.17	209.0449	2802.4	5.01	151.0388	303237.7	100.00	177.0176	5232.3	1.27	237.8612	1220.2	0.28	161.0233	2790.2	0.28	209.0446	16386.5	30.09
225.0398	10558.0	0.61	153.0181	167733.5	19.32	239.0555	9252.9	16.54	152.0418	16088.3	5.31	315.0722	7168.5	1.74	282.1426	1381.5	0.32	179.0341	18521.4	1.89	269.0666	2070.9	3.80
315.0722	1742827.5	100.00	153.0536	2556.8	0.29	299.0774	55930.8	100.00	159.0287	17403.4	5.74	447.1142	411425.4	100.00	295.0815	2168.1	0.50	341.0848	18998.8	1.94	329.0880	54462.2	100.00
316.0756	151286.6	8.68	154.0216	8540.7	0.98	300.0792	4981.1	8.91	161.0444	61710.0	20.35	448.1176	61634.5	14.98	341.0852	23098.8	5.28	343.7423	1542.0	0.16	330.0922	6050.5	11.11
Compound 82 4-hydroxybensoic acid			Compound 83 - 3-hydroxybensoic acid			Compound 84 - hydroxybensoic acid-hexoside			Compound 85 - caffeic acid-hexoside 3			Compound 86 - caffeic acid-hexoside 4			Compound 87 - quinic acid			Compound 88 - caffeic acid-hexoside 5			Compound 89 - coumaric acid-hexoside
m/z	Intensity	Relative	m/z	Intensity	Relative	m/z	Intensity	Relative	m/z	Intensity	Relative	m/z	Intensity	Relative	m/z	Intensity	Relative	m/z	Intensity	Relative	m/z	Intensity	Relative
59.4228	2430.4	0.29	54.7621	1043.9	0.43	68.6814	38679.1	0.73	71.0123	9064.4	1.70	68.6343	6522.9	1.04	59.0121	264879.1	1.18	59.0122	1573.7	0.27	55.7421	9452.4	0.22
65.0379	8344.4	1.00	55.6134	1143.0	0.47	71.0122	94330.0	1.78	89.0228	2195.8	0.41	71.0123	1844.3	0.29	67.0172	181925.5	0.81	71.0123	1870.9	0.33	69.0445	44624.4	1.03
67.0170	2023.0	0.24	65.0380	1408.3	0.58	72.9642	6510.7	0.12	101.0231	2268.5	0.43	78.1974	1474.0	0.23	69.0330	127465.6	0.57	89.0228	3101.0	0.54	82.5045	10883.8	0.25
68.1810	2189.2	0.26	68.8711	1021.3	0.42	73.0280	15473.6	0.29	107.0483	11563.0	2.17	89.0233	1576.5	0.25	71.0122	300939.4	1.34	93.0335	1701.3	0.30	93.0329	22678.4	0.53
69.0329	3254.1	0.39	69.3246	2245.5	0.93	84.9387	7222.0	0.14	113.0230	3012.6	0.57	91.0536	1923.7	0.31	73.0277	146971.7	0.66	96.9584	5215.3	0.91	97.7475	22037.3	0.51
69.5987	2888.8	0.35	72.3655	1009.5	0.42	85.0278	43211.6	0.81	123.0432	2048.3	0.39	97.7400	3893.6	0.62	81.0331	173115.6	0.77	107.0489	5398.5	0.94	119.0488	3475418.0	80.54
81.0330	23211.3	2.77	93.0330	241206.2	100.00	93.0330	2187740.5	41.26	134.0362	12426.3	2.34	107.0487	2482.4	0.40	83.0487	179646.0	0.80	134.0361	14075.9	2.45	120.0522	199282.9	4.62
91.0172	9274.3	1.11	94.0363	14024.6	5.81	94.0364	83258.2	1.57	135.0438	531875.7	100.00	109.7711	1647.7	0.26	85.0279	4034489.5	18.03	135.0438	430951.6	75.10	121.0026	9781.6	0.23
93.0331	39977.6	4.77	109.0285	1674.5	0.69	99.0073	12178.0	0.23	136.0473	25728.3	4.84	133.0281	2596.1	0.41	86.0310	122986.2	0.55	136.0472	21521.5	3.75	139.2064	9943.6	0.23
95.0122	2762.6	0.33	123.0312	4250.7	1.76	101.0230	37534.3	0.71	151.0391	8904.1	1.67	134.0361	14023.9	2.24	87.0072	659393.5	2.95	161.0227	2059.4	0.36	145.0285	66863.1	1.55
97.7404	3409.9	0.41	136.8615	8331.4	3.45	113.0230	39557.2	0.75	163.0753	1926.7	0.36	135.0438	402210.7	64.11	93.0330	1373764.9	6.14	162.0549	6999.8	1.22	163.0390	4315404.0	100.00
107.7906	2192.5	0.26	137.0231	52012.8	21.56	125.7186	6742.7	0.13	173.0596	2250.1	0.42	136.0472	20987.3	3.35	95.0122	94625.5	0.42	173.0446	5914.2	1.03	164.0422	239473.6	5.55
108.0202	64530.8	7.71	138.0178	2836.5	1.18	133.7008	6785.4	0.13	178.0224	2488.3	0.47	161.0230	1581.8	0.25	99.0437	168602.0	0.75	179.0340	573849.4	100.00	205.0496	11364.7	0.26
109.0282	43123.6	5.15	138.0269	4660.6	1.93	137.0230	5302070.5	100.00	179.0340	75721.5	14.24	179.0340	627347.6	100.00	109.0281	375687.3	1.68	180.0376	28343.7	4.94	206.0740	9245.3	0.21
119.0123	14683.6	1.75	138.0546	1379.5	0.57	138.0264	270956.1	5.11	180.0377	3055.2	0.57	180.0375	32679.1	5.21	111.0438	344478.3	1.54	252.6038	1452.1	0.25	306.5713	11667.8	0.27
136.0153	113067.6	13.50				161.0447	13066.5	0.25	191.0700	12127.1	2.28	213.0547	3052.3	0.49	127.0386	674459.8	3.01	261.0761	10398.7	1.81	325.0918	66328.5	1.54
136.8615	4198.7	0.50				189.4029	7101.8	0.13	235.0596	11320.2	2.13	226.1078	1388.4	0.22	171.0285	180197.9	0.81	340.1235	2710.0	0.47	341.2230	10046.5	0.23
137.0231	837303.6	100.00				298.2558	7020.1	0.13	341.0447	2563.7	0.48	261.0757	9781.4	1.56	173.0446	311203.5	1.39	341.0874	75160.2	13.10
138.0168	3193.4	0.38				299.0768	92935.0	1.75	341.0870	73324.5	13.79	341.0875	193032.0	30.77	191.0553	22382370.0	100.00	342.0858	4405.4	0.77
138.0266	62538.1	7.47				300.0797	7383.9	0.14	342.0907	9246.7	1.74	342.0908	18598.8	2.96	192.0587	1494208.5	6.68	342.1206	8407.2	1.47
Compound 90 - caffeic acid			Compound 91 - vanillic acid-hexoside			Compound 92 - m-coumaric acid			Compound 93 - salicylic acid
m/z	Intensity	Relative	m/z	Intensity	Relative	m/z	Intensity	Relative	m/z	Intensity	Relative
58.0045	10112.5	0.38	57.0329	18030.0	0.29	72.0075	6442.3	0.78	52.5729	1133.3	0.30
59.0122	33141.8	1.24	59.0122	18278.3	0.29	86.3386	1250.3	0.15	56.0037	1315.4	0.35
71.0122	70227.8	2.64	65.0015	34779.9	0.55	91.0175	5183.3	0.63	58.0916	1058.3	0.28
72.9916	4717.4	0.18	69.3146	37199.6	0.59	92.9942	10622.6	1.29	60.3317	1134.3	0.30
85.0280	4468.8	0.17	81.0329	220567.0	3.50	93.0330	10534.4	1.28	65.0379	5570.2	1.46
89.0228	42404.6	1.59	83.0122	152471.5	2.42	118.0283	8428.1	1.02	66.7812	1242.0	0.33
89.0382	6404.5	0.24	95.0485	21482.0	0.34	118.9913	13917.6	1.69	93.0330	381163.9	100.00
91.0538	16282.3	0.61	107.0122	16176.3	0.26	119.0489	822885.2	100.00	94.0363	24328.2	6.38
93.0332	4770.1	0.18	120.3492	10761.5	0.17	120.0521	52622.3	6.39	97.7485	2651.2	0.70
106.0408	5030.8	0.19	123.0437	1323360.5	20.99	135.0439	2780.3	0.34	108.0201	22171.9	5.82
107.0488	35448.2	1.33	124.0471	48448.2	0.77	140.4704	1283.3	0.16	136.8616	6360.9	1.67
113.0234	5017.8	0.19	125.0230	256122.2	4.06	142.9913	5284.1	0.64	137.0232	54669.6	14.34
117.0329	15656.8	0.59	149.0231	40765.1	0.65	147.0441	12942.3	1.57	138.0179	23711.0	6.22
134.0360	170062.4	6.38	151.0025	75900.1	1.20	162.0186	18154.0	2.21	138.0253	3256.6	0.85
135.0438	2664699.8	100.00	163.0390	35443.6	0.56	162.8382	13169.4	1.60	145.5125	1181.8	0.31
136.0472	186243.4	6.99	167.0339	6303919.5	100.00	162.8923	8247.6	1.00
151.0027	4554.0	0.17	168.0373	337492.2	5.35	163.0025	12523.6	1.52
178.9995	11900.5	0.45	191.0341	22228.2	0.35	163.0390	82491.4	10.02
179.0340	546592.9	20.51	209.0447	64656.3	1.03	164.0423	5942.3	0.72
180.0376	48387.4	1.82	329.0881	133653.0	2.12	164.0707	7289.1	0.89

## Sheet: Sheet5
FLAVONOIDS
Compound 94 - naringenin 6,8-diC-hexoside			Compound 95 - luteolin 7-O-hexoside			Compound 96 -Eriodictyol 3-O-rutinoside			Compound 97 - isoquercitrin			Compound 98 - Luteolin 7-O-rutinoside			Compound 99 -hyperoside			Compound 100 - isorhamnetin 3-O-rutinoside
m/z	Intensity	Relative	m/z	Intensity	Relative	m/z	Intensity	Relative	m/z	Intensity	Relative	m/z	Intensity	Relative	m/z	Intensity	Relative	m/z	Intensity	Relative
68.6615	15203.7	2.77	59.0122	66132.7	7.98	63.0224	2191.7	0.79	89.0228	33165.4	2.04	63.0222	17384.6	1.02	68.6423	382467.9	1.59	59.0121	3312.3	1.82
93.0329	14376.9	2.62	65.0016	16715.8	2.02	65.0016	39380.7	14.19	107.0123	36991.8	2.28	65.0015	16978.3	1.00	107.0120	417527.4	1.73	71.0122	5246.4	2.88
119.0489	81761.0	14.90	71.0123	37971.5	4.58	83.0123	17234.6	6.21	109.0276	21796.8	1.34	69.0172	15844.2	0.93	108.0201	257964.2	1.07	89.0228	2568.1	1.41
125.0230	14847.2	2.71	83.0122	15319.8	1.85	107.0124	54524.3	19.65	121.0287	23472.3	1.45	107.0124	42670.9	2.50	109.0279	252831.2	1.05	95.0122	2409.6	1.32
139.0388	13681.3	2.49	101.0228	26226.1	3.17	109.0279	7006.2	2.52	151.0025	106117.5	6.53	109.0277	16912.8	0.99	121.0278	155470.5	0.64	101.0225	2520.9	1.38
149.0232	13266.3	2.42	107.0123	29102.5	3.51	125.0230	10792.8	3.89	163.0022	31782.3	1.96	133.0283	79949.6	4.69	151.0026	1226030.0	5.08	107.0119	5103.5	2.80
167.0341	18083.1	3.30	121.0280	13880.5	1.68	131.0129	2172.2	0.78	178.9974	46624.8	2.87	149.0231	31899.9	1.87	163.0022	310296.5	1.29	148.0152	6663.4	3.65
177.0183	29562.0	5.39	133.0281	108704.3	13.12	135.0438	178751.8	64.42	226.0255	27073.5	1.67	151.0025	73429.9	4.31	178.9973	563524.3	2.34	149.0226	2225.7	1.22
205.0137	13804.2	2.52	149.0231	25664.1	3.10	136.0474	7461.7	2.69	227.0344	32886.4	2.03	175.0390	36394.4	2.13	226.0262	243451.4	1.01	151.0025	22887.7	12.55
221.0084	20161.0	3.67	151.0023	69291.4	8.36	151.0024	277485.5	100.00	243.0294	142239.9	8.76	185.0599	12402.6	0.73	227.0346	485990.0	2.01	161.0230	8138.0	4.46
313.0723	26393.9	4.81	175.0389	29258.9	3.53	152.0061	12151.0	4.38	255.0298	254971.9	15.70	199.0389	43104.0	2.53	243.0295	1764749.3	7.31	256.0377	2328.4	1.28
343.0827	16732.0	3.05	199.0394	25004.4	3.02	169.0130	2474.7	0.89	256.0340	21592.9	1.33	211.0392	7511.3	0.44	255.0298	2840475.5	11.77	271.0250	5944.6	3.26
355.0824	174211.0	31.75	217.0496	14836.8	1.79	175.0026	15401.9	5.55	271.0248	614111.9	37.82	217.0495	23082.2	1.35	256.0338	322221.9	1.34	300.0274	27298.6	14.97
356.0854	18443.6	3.36	284.0327	27140.3	3.28	193.0133	3154.8	1.14	272.0287	66161.4	4.07	227.0347	11671.8	0.68	271.0249	7064286.0	29.28	315.0512	136104.5	74.64
385.0929	168762.4	30.76	285.0403	773298.2	93.33	206.0818	2197.6	0.79	300.0275	1288336.5	79.34	256.0383	25389.7	1.49	272.0286	719170.8	2.98	316.0546	12963.4	7.11
386.0956	20016.4	3.65	286.0437	76115.2	9.19	287.0561	245444.8	88.45	301.0346	630087.8	38.80	284.0327	198126.8	11.62	300.0276	15601555.0	64.66	577.2838	11490.3	6.30
415.1037	54133.7	9.87	387.2012	15036.5	1.81	288.0601	19742.9	7.11	302.0392	50932.4	3.14	285.0404	1643316.9	96.36	301.0349	9651562.0	40.00	578.2851	6333.3	3.47
475.1252	18598.0	3.39	447.0931	828554.8	100.00	459.1170	2134.2	0.77	463.0883	1623878.1	100.00	286.0440	119025.4	6.98	302.0394	914306.3	3.79	608.1351	2435.3	1.34
595.1667	548678.9	100.00	447.2227	79814.2	9.63	595.1667	270381.5	97.44	463.2180	53238.3	3.28	593.1513	1705330.8	100.00	463.0883	24128184.0	100.00	623.1611	182358.3	100.00
596.1708	79316.7	14.46	448.0968	120600.5	14.56	596.1707	41751.6	15.05	464.0913	216625.2	13.34	594.1550	240315.9	14.09	464.0915	3600594.0	14.92	624.1650	27997.9	15.35
Compound 101 - naringenin O-rutinoside			Compound 102 -apigenin 7-o-rutinoside			Compound 103 - kaempferol 3-O-glucoside			Compound 104 - Chrysoeriol/diosmetin O-hexoside			Compound 105 - chrysoeriol/diosmetin O-rutinoside			Compound 106 - isorhamnetin 3-O-glucoside			Compound 107 - Hesperetin O-rutinoside
m/z	Intensity	Relative	m/z	Intensity	Relative	m/z	Intensity	Relative	m/z	Intensity	Relative	m/z	Intensity	Relative	m/z	Intensity	Relative	m/z	Intensity	Relative
63.0223	6031.3	2.15	63.0224	9571.6	1.99	59.0121	7435.8	0.57	59.0119	6798.5	1.23	52.5451	52599.2	0.27	68.7892	48915.0	1.50	68.5589	225845.5	1.56
65.0017	30602.0	10.93	69.3263	2840.7	0.59	68.8409	16659.2	1.27	107.0124	10273.9	1.86	64.9123	55475.4	0.28	97.7386	16726.2	0.51	107.0124	573237.8	3.95
71.0119	3303.1	1.18	93.0329	8422.4	1.75	107.0126	7582.5	0.58	133.0282	10250.8	1.85	69.5116	70083.3	0.36	107.0126	18727.8	0.58	108.0203	296608.3	2.05
83.0123	13889.1	4.96	97.7403	2941.8	0.61	151.0026	16286.9	1.24	134.0356	8877.4	1.61	107.0124	96475.7	0.49	151.0025	42739.3	1.31	125.0233	344833.3	2.38
93.0331	11945.1	4.27	101.0227	2629.3	0.55	178.9978	7104.6	0.54	151.0024	40297.7	7.29	134.0356	85128.0	0.43	199.0392	60590.5	1.86	134.0360	627738.1	4.33
107.0124	35238.7	12.59	107.0120	6681.5	1.39	183.0442	7904.0	0.60	211.0398	11789.8	2.13	151.0021	250648.4	1.27	201.0180	20748.4	0.64	136.0150	299718.2	2.07
119.0488	75762.6	27.07	117.0333	17746.5	3.70	199.0972	8637.6	0.66	227.0343	13095.2	2.37	211.0397	56992.3	0.29	215.0359	33040.3	1.02	151.0025	975930.1	6.73
145.0286	2821.6	1.01	119.0485	8089.0	1.68	211.0393	17278.5	1.32	255.0297	18703.0	3.38	227.0345	196485.2	1.00	227.0343	75899.9	2.33	164.0105	477092.4	3.29
151.0025	78670.1	28.11	137.0229	3480.8	0.72	227.0346	435139.8	33.26	256.0375	51301.1	9.28	228.0408	62202.1	0.32	243.0299	100667.0	3.09	174.0310	293437.2	2.02
165.0176	2945.3	1.05	151.0027	3205.0	0.67	228.0376	30022.2	2.29	283.0247	27290.8	4.94	253.4919	55470.2	0.28	255.0297	16909.0	0.52	196.0005	1215783.5	8.38
175.0026	9491.3	3.39	159.0441	6342.0	1.32	229.0511	13459.8	1.03	284.0327	225968.9	40.86	255.0296	218728.3	1.11	271.0248	1209409.3	37.16	199.0397	284519.4	1.96
177.0185	7370.7	2.63	163.0389	6604.5	1.38	255.0298	463399.1	35.42	285.0387	54572.6	9.87	256.0369	542290.6	2.76	272.0278	94351.6	2.90	201.0183	244865.8	1.69
187.0391	3027.0	1.08	183.0440	5844.4	1.22	256.0345	51275.2	3.92	299.0560	431535.1	78.04	257.0417	56553.5	0.29	299.0197	1332121.4	40.94	242.0586	373416.0	2.58
193.0137	2818.0	1.01	191.0558	2691.5	0.56	284.0327	682712.4	52.18	300.0591	44699.8	8.08	284.0326	12436087.0	63.20	300.0243	223572.5	6.87	286.0484	440841.0	3.04
271.0613	279903.2	100.00	225.0548	6393.5	1.33	285.0399	329604.3	25.19	341.0663	14145.6	2.56	285.0358	1031077.1	5.24	314.0435	939993.3	28.89	301.0717	14499892.0	100.00
272.0650	19513.1	6.97	268.0386	16470.8	3.43	285.0732	5783.7	0.44	415.2341	5721.4	1.03	299.0560	19678566.0	100.00	315.0491	158642.1	4.87	302.0753	1290925.6	8.90
295.0613	8618.7	3.08	269.0456	480149.3	100.00	286.0442	18222.8	1.39	446.0877	14093.5	2.55	300.0594	1871132.3	9.51	357.0627	22609.3	0.69	325.0720	488493.3	3.37
313.0716	2725.4	0.97	270.0490	46569.5	9.70	327.0504	20337.1	1.55	461.1089	552970.8	100.00	405.5854	50903.9	0.26	449.1102	16887.0	0.52	343.0829	202304.9	1.40
579.1718	185411.0	66.24	577.1559	227809.3	47.45	447.0932	1308397.5	100.00	461.2429	30107.7	5.44	607.1671	14833281.0	75.38	477.1036	3254212.0	100.00	609.1826	7988266.5	55.09
580.1757	29498.6	10.54	578.1596	44891.2	9.35	448.0966	195865.8	14.97	462.1125	82561.4	14.93	608.1705	1592274.5	8.09	478.1074	428084.6	13.15	610.1855	1059268.0	7.31
Compound 108 -Quercetin			Compound 109 - naringenin			Compound 110 - chrysoeriol			Compound 111 - Quercetin 3-O-coumaroyldeoxyhexoside			Compound 112 - quercetin O-dicoumaroylhexoside
m/z	Intensity	Relative	m/z	Intensity	Relative	m/z	Intensity	Relative	m/z	Intensity	Relative	m/z	Intensity	Relative
63.0224	53820.2	7.05	63.0225	122642.1	6.90	63.0224	15344.2	2.82	107.0123	7232.5	2.90	65.0016	13344.0	3.67
65.0017	85725.0	11.23	65.0017	232856.2	13.10	65.0018	5925.9	1.09	119.0484	3259.6	1.31	83.0122	13332.5	3.67
83.0123	56450.0	7.40	68.8390	36000.1	2.03	83.0123	13676.3	2.51	151.0025	19387.3	7.78	107.0124	27938.5	7.69
93.0332	27162.5	3.56	83.0123	147502.2	8.30	107.0124	26348.6	4.84	163.0024	6363.6	2.56	109.0279	10682.4	2.94
107.0123	108804.4	14.25	93.0331	180655.7	10.16	133.0285	6987.9	1.28	163.0390	5677.9	2.28	117.0332	19846.7	5.46
109.0279	16775.4	2.20	107.0124	256205.7	14.41	134.0361	10318.2	1.90	178.9977	9191.2	3.69	119.0489	17097.2	4.71
121.0281	102383.0	13.41	119.0488	865641.3	48.69	151.0026	28063.1	5.16	211.0393	5481.7	2.20	121.0283	18586.9	5.12
149.0233	12804.6	1.68	120.0520	43244.6	2.43	183.0444	5975.5	1.10	227.0343	6027.1	2.42	145.0282	54547.7	15.02
151.0024	325218.7	42.61	125.0230	13750.4	0.77	187.0394	5460.1	1.00	243.0294	22112.1	8.88	151.0024	59549.0	16.40
152.0056	13971.6	1.83	145.0282	31765.6	1.79	199.0396	3113.2	0.57	255.0299	31261.0	12.55	163.0390	16090.2	4.43
169.0133	14026.9	1.84	151.0025	1093611.3	61.52	211.0395	9541.7	1.75	271.0247	61210.8	24.58	178.9975	28762.0	7.92
177.0183	37650.7	4.93	152.0060	62903.8	3.54	227.0341	18353.5	3.37	272.0298	8879.5	3.57	243.0298	17157.2	4.72
178.9976	158202.9	20.73	161.0597	13697.2	0.77	228.0408	3023.5	0.56	299.0191	3305.8	1.33	255.0298	37406.9	10.30
221.0085	190314.5	24.93	165.0180	46680.0	2.63	255.0300	10607.0	1.95	300.0275	182362.1	73.22	271.0248	77522.6	21.34
222.0114	11915.5	1.56	169.0132	34367.6	1.93	256.0375	38544.3	7.09	301.0348	112502.2	45.17	299.0201	18141.1	4.99
257.0461	11197.9	1.47	177.0184	138829.1	7.81	284.0326	543922.0	100.00	302.0391	8505.8	3.42	300.0276	151424.7	41.69
273.0405	22595.5	2.96	187.0396	48653.5	2.74	285.0359	48414.5	8.90	429.0824	5856.2	2.35	301.0353	289468.6	79.70
300.9668	17956.6	2.35	227.0706	26764.1	1.51	299.0560	505414.6	92.92	447.0930	13450.9	5.40	302.0389	20158.0	5.55
301.0353	763283.3	100.00	271.0613	1777764.6	100.00	299.1857	6528.8	1.20	593.1301	249061.6	100.00	739.1670	363193.2	100.00
302.0386	87038.7	11.40	272.0650	142697.1	8.03	300.0596	55119.5	10.13	594.1331	39610.3	15.90	740.1698	79419.9	21.87
